# Supplementary material for: Control of plastid inheritance by environmental and genetic factors
Source: Nat Plants. 2023 Jan 16;9(1):68–80. doi: 10.1038/s41477-022-01323-7 (PMC9873568; doi:10.1038/s41477-022-01323-7)
Supplement: Supplementary file 6 — Ct values and calculations for relative quantification of plastid DNA. [file 41477_2022_1323_MOESM6_ESM.xlsx]

## Sheet: Fig. 3d
qPCR data		Ct values						Normalization
		18SRNA			aadA			-dCt (Ct 18S rDNA - Ct aadA )			dpd1/ DK53			Relative abundance
		DK53	dpd1		DK53	dpd1		DK53	dpd1		ddCT	2^ddCT		DK53	dpd1
BioRep1	TR1	26.7682	26.5249		31.8865	28.9991
BioRep1	TR2	26.8832	26.5663		31.1951	28.472
BioRep1	TR3	26.8442	26.4798		31.7269	28.4965
Avg. Biorep1		26.8318	26.5237		31.6028	28.6559		-4.77098	-2.1322		2.63879	6.22807		1	6.22807
BioRep2	TR1	27.7767	27.8765		31.5256	29.4439
BioRep2	TR2	27.7959	28.1033		31.7943	29.0907
BioRep2	TR3	27.6042	27.8419		31.8964	29.2337
Avg. Biorep2		27.7256	27.9406		31.7387	29.2561		-4.01311	-1.31553		2.69758	6.48711		1	6.48711
BioRep3	TR1	27.4238	28.0139		31.8733	28.9836
BioRep3	TR2	27.1179	27.8143		31.7927	29.1355
BioRep3	TR3	27.4444	27.8465		31.7848	28.9703
Avg. Biorep3		27.3287	27.8915		31.8169	29.0298		-4.48823	-1.13825		3.34998	10.1963		1	10.1963
BioRep4	TR1	28.0694	26.9857		32.7392	28.9554
BioRep4	TR2	28.2199	26.676		32.5969	29.1694
BioRep4	TR3	28.5719	26.9907		32.7655	28.4753
Avg. Biorep4		28.2871	26.8841		32.7005	28.8667		-4.41348	-1.98256		2.43092	5.39238		1	5.39238
													ARITMETHIC MEAN		7.07598
													Standard error of the arithmethic mean (SEM)		2.13205
